# Supplementary material for: Priapism at Diagnosis of Pediatric Chronic Myeloid Leukemia: Data Derived from a Large Cohort of Children and Teenagers and a Narrative Review on Priapism Management
Source: J Clin Med. 2023 Jul 19;12(14):4776. doi: 10.3390/jcm12144776 (PMC10380995; doi:10.3390/jcm12144776)
Supplement: Supplementary file 1 [file jcm-12-04776-s001.zip]

Archive with 1 entries (1 files):
- jcm-2455947-supplementary.docx
